# Supplementary material for: Physical Characterization and In Vitro Toxicity Test of PDMS Synthesized from Low-Grade D4 Monomer as a Vitreous Substitute in the Human Eyes
Source: J Funct Biomater. 2022 Jan 2;13(1):3. doi: 10.3390/jfb13010003 (PMC8788430; doi:10.3390/jfb13010003)
Supplement: Supplementary file 1 [file jfb-13-00003-s001.zip]

Archive with 1 entries (1 files):
- jfb-1492241-SI.pdf
